# Supplementary material for: Is Europe facing an opioid crisis like the United States? An analysis of opioid use and related adverse effects in 19 European countries between 2010 and 2018
Source: Eur Psychiatry. 2021 Jun 21;64(1):e47. doi: 10.1192/j.eurpsy.2021.2219 (PMC8316471; doi:10.1192/j.eurpsy.2021.2219)
Supplement: Supplementary file 1 [file epasup.zip]

Archive with 3 entries (3 files):
- S0924933821022197sup002.docx
- S0924933821022197sup001.docx
- S0924933821022197sup003.pdf
